# Supplementary material for: A Comparative Genomic and Transcriptomic Survey Provides Novel Insights into N-Acetylserotonin Methyltransferase (ASMT) in Fish
Source: Molecules. 2017 Oct 2;22(10):1653. doi: 10.3390/molecules22101653 (PMC6151645; doi:10.3390/molecules22101653)
Supplement: Supplementary file 1 [file molecules-22-01653-s001.zip]

Archive with 4 entries (3 files):
- supplementary materials/
- supplementary materials/Figure S1.pdf
- supplementary materials/Table S1.doc
- supplementary materials/Table S2.docx
